# Supplementary material for: Highly Enhanced Enzymatic Activity of Mn-Induced Carbon Dots and Their Application as Colorimetric Sensor Probes
Source: Nanomaterials (Basel). 2021 Nov 12;11(11):3046. doi: 10.3390/nano11113046 (PMC8625186; doi:10.3390/nano11113046)
Supplement: Supplementary file 1 [file nanomaterials-11-03046-s001.zip]

Archive with 1 entries (1 files):
- nanomaterials-1423225-supplementary.pdf
